# Supplementary material for: Synthesis of Carborane–Thiazole Conjugates as Tyrosinase and 11β-Hydroxysteroid Dehydrogenase Inhibitors: Antiproliferative Activity and Molecular Docking Studies
Source: Molecules. 2024 Oct 5;29(19):4716. doi: 10.3390/molecules29194716 (PMC11477717; doi:10.3390/molecules29194716)
Supplement: Supplementary file 1 [file molecules-29-04716-s001.zip]

Archive with 1 entries (1 files):
- molecules-3201712-supplementary.pdf
